# Supplementary material for: Engineered Living Systems With Self‐Organizing Neural Networks: From Anatomy to Behavior and Gene Expression
Source: Adv Sci (Weinh). 2026 Feb 20;13(28):e08967. doi: 10.1002/advs.202508967 (PMC13185861; doi:10.1002/advs.202508967)
Supplement: Supplementary file 8 — Supporting File 8: advs74389‐sup‐0008‐Data.zip. [file ADVS-13-e08967-s006.zip]

Archive with 3 entries (2 files):
- advs74389-sup-0008-Data/
- advs74389-sup-0008-Data/Supplemental Spreadsheet 1_rev.xlsx
- advs74389-sup-0008-Data/Supplemental Spreadsheet 2.xlsx
