# Supplementary material for: Engineered Living Systems With Self‐Organizing Neural Networks: From Anatomy to Behavior and Gene Expression
Source: Adv Sci (Weinh). 2026 Feb 20;13(28):e08967. doi: 10.1002/advs.202508967 (PMC13185861; doi:10.1002/advs.202508967)
Supplement: Supplementary file 8 — Supporting File 8: advs74389‐sup‐0008‐Data.zip. [file ADVS-13-e08967-s006.zip › advs74389-sup-0008-Data/Supplemental Spreadsheet 1_rev.xlsx]

## Sheet: Sheet1
Row	Area (microns^2)	Total tips	Neurite length (microns)	Normalized neurite length	nMMC	Normalized MMC count	Roundness Index	Clump to Outer ration	Npeaks
Area (microns^2)		n=15, R^2=0.03, t(Df)= 13 Correlation Coefficient = 0.1; p= 6.13e-01 Intercept=1.68e+05, SE=2.21e+04, p value =3.91e-06 Slope=1.49e+02, SE=2.30e+02, p value =5.27e-01	n=15, R^2=0.03, t(Df)= 13 Correlation Coefficient = 0.2; p= 5.48e-01 Intercept=1.65e+05, SE=2.53e+04, p value =1.94e-05 Slope=7.70e+00, SE=1.24e+01, p value =5.45e-01	n=15, R^2=0.06, t(Df)= 13 Correlation Coefficient = -0.3; p= 3.35e-01 Intercept=1.89e+05, SE=1.92e+04, p value =2.19e-07 Slope=-1.41e+06, SE=1.54e+06, p value =3.76e-01	n=17, R^2=0.14, t(Df)= 15 Correlation Coefficient = 0.4; p= 8.65e-02 Intercept=1.34e+05, SE=2.36e+04, p value =4.32e-05 Slope=3.87e+02, SE=2.48e+02, p value =1.39e-01	n=17, R^2=0.00, t(Df)= 15 Correlation Coefficient = 0.0; p= 9.54e-01 Intercept=1.67e+05, SE=2.56e+04, p value =1.01e-05 Slope=1.84e+06, SE=4.59e+07, p value =9.69e-01	n=20, R^2=0.18, t(Df)= 18 Correlation Coefficient = 0.4; p= 5.68e-02 Intercept=7.10e+04, SE=4.96e+04, p value =1.70e-01 Slope=1.32e+05, SE=6.75e+04, p value =6.68e-02	n=10, R^2=0.08, t(Df)= 8 Correlation Coefficient = 0.3; p= 3.48e-01 Intercept=1.44e+05, SE=3.43e+04, p value =2.96e-03 Slope=3.88e+05, SE=4.65e+05, p value =4.28e-01	n=20, R^2=0.11, t(Df)= 18 Correlation Coefficient = -0.3; p= 2.22e-01 Intercept=1.95e+05, SE=2.31e+04, p value =1.18e-07 Slope=-1.26e+04, SE=8.84e+03, p value =1.70e-01
Total tips	n=15, R^2=0.03, t(Df)= 13 Correlation Coefficient = 0.1; p= 6.13e-01 Intercept=3.55e+01, SE=6.79e+01, p value =6.10e-01 Slope=2.26e-04, SE=3.71e-04, p value =5.53e-01		n=22, R^2=0.83, t(Df)= 20 Correlation Coefficient = 0.9; p= 2.63e-09 Intercept=-5.39e-01, SE=8.73e+00, p value =9.51e-01 Slope=4.60e-02, SE=4.63e-03, p value =3.59e-09	n=19, R^2=0.79, t(Df)= 17 Correlation Coefficient = 0.9; p= 2.77e-06 Intercept=6.20e+00, SE=8.67e+00, p value =4.84e-01 Slope=6.09e+03, SE=7.80e+02, p value =5.08e-07	n=16, R^2=0.06, t(Df)= 14 Correlation Coefficient = -0.1; p= 6.34e-01 Intercept=9.85e+01, SE=3.37e+01, p value =1.10e-02 Slope=-3.29e-01, SE=3.83e-01, p value =4.05e-01	n=14, R^2=0.09, t(Df)= 12 Correlation Coefficient = -0.3; p= 2.62e-01 Intercept=1.22e+02, SE=4.61e+01, p value =2.13e-02 Slope=-1.12e+05, SE=1.02e+05, p value =2.95e-01	n=22, R^2=0.24, t(Df)= 20 Correlation Coefficient = -0.5; p= 1.72e-02 Intercept=2.12e+02, SE=6.24e+01, p value =2.85e-03 Slope=-2.03e+02, SE=8.22e+01, p value =2.27e-02	n=10, R^2=0.17, t(Df)= 8 Correlation Coefficient = 0.4; p= 2.33e-01 Intercept=-1.11e+01, SE=6.20e+01, p value =8.62e-01 Slope=1.18e+03, SE=9.26e+02, p value =2.38e-01	n=22, R^2=0.03, t(Df)= 20 Correlation Coefficient = 0.2; p= 4.44e-01 Intercept=5.26e+01, SE=1.82e+01, p value =9.08e-03 Slope=4.58e+00, SE=5.95e+00, p value =4.51e-01
Neurite length (microns)	n=15, R^2=0.03, t(Df)= 13 Correlation Coefficient = 0.2; p= 5.48e-01 Intercept=9.38e+02, SE=1.34e+03, p value =4.96e-01 Slope=4.56e-03, SE=7.32e-03, p value =5.44e-01	n=22, R^2=0.84, t(Df)= 20 Correlation Coefficient = 0.9; p= 2.63e-09 Intercept=1.76e+02, SE=1.57e+02, p value =2.74e-01 Slope=1.89e+01, SE=1.83e+00, p value =1.94e-09		n=19, R^2=0.97, t(Df)= 17 Correlation Coefficient = 0.8; p= 5.95e-06 Intercept=-2.14e+01, SE=9.12e+01, p value =8.17e-01 Slope=1.97e+05, SE=8.21e+03, p value =1.45e-14	n=16, R^2=0.01, t(Df)= 14 Correlation Coefficient = -0.1; p= 8.08e-01 Intercept=1.85e+03, SE=6.20e+02, p value =1.00e-02 Slope=-1.97e+00, SE=7.05e+00, p value =7.84e-01	n=14, R^2=0.05, t(Df)= 12 Correlation Coefficient = -0.2; p= 4.50e-01 Intercept=2.21e+03, SE=7.59e+02, p value =1.30e-02 Slope=-1.28e+06, SE=1.68e+06, p value =4.61e-01	n=22, R^2=0.31, t(Df)= 20 Correlation Coefficient = -0.6; p= 5.09e-03 Intercept=5.13e+03, SE=1.26e+03, p value =5.89e-04 Slope=-4.91e+03, SE=1.66e+03, p value =7.68e-03	n=10, R^2=0.20, t(Df)= 8 Correlation Coefficient = 0.3; p= 3.22e-01 Intercept=-3.53e+02, SE=1.57e+03, p value =8.27e-01 Slope=3.21e+04, SE=2.34e+04, p value =2.07e-01	n=22, R^2=0.08, t(Df)= 20 Correlation Coefficient = 0.3; p= 1.66e-01 Intercept=1.12e+03, SE=3.76e+02, p value =7.24e-03 Slope=1.66e+02, SE=1.23e+02, p value =1.91e-01
Normalized neurite length	n=15, R^2=0.04, t(Df)= 13 Correlation Coefficient = -0.3; p= 3.35e-01 Intercept=1.63e-02, SE=9.78e-03, p value =1.19e-01 Slope=-3.91e-08, SE=5.35e-08, p value =4.78e-01	n=19, R^2=0.81, t(Df)= 17 Correlation Coefficient = 0.9; p= 2.77e-06 Intercept=-2.05e-04, SE=1.38e-03, p value =8.84e-01 Slope=1.39e-04, SE=1.62e-05, p value =1.33e-07	n=19, R^2=0.91, t(Df)= 17 Correlation Coefficient = 0.8; p= 5.95e-06 Intercept=1.26e-04, SE=6.95e-04, p value =8.58e-01 Slope=5.04e-06, SE=3.83e-07, p value =2.46e-10		n=14, R^2=0.19, t(Df)= 12 Correlation Coefficient = -0.5; p= 7.42e-02 Intercept=1.63e-02, SE=4.92e-03, p value =6.27e-03 Slope=-9.55e-05, SE=5.76e-05, p value =1.23e-01	n=14, R^2=0.27, t(Df)= 12 Correlation Coefficient = -0.6; p= 3.33e-02 Intercept=1.88e-02, SE=5.04e-03, p value =2.84e-03 Slope=-2.34e+01, SE=1.12e+01, p value =5.85e-02	n=19, R^2=0.25, t(Df)= 17 Correlation Coefficient = -0.5; p= 1.72e-02 Intercept=3.20e-02, SE=1.03e-02, p value =6.67e-03 Slope=-3.18e-02, SE=1.32e-02, p value =2.80e-02	n=9, R^2=0.23, t(Df)= 7 Correlation Coefficient = 0.3; p= 4.90e-01 Intercept=-4.63e-03, SE=9.77e-03, p value =6.50e-01 Slope=2.10e-01, SE=1.44e-01, p value =1.89e-01	n=19, R^2=0.01, t(Df)= 17 Correlation Coefficient = -0.0; p= 8.57e-01 Intercept=7.69e-03, SE=4.20e-03, p value =8.45e-02 Slope=-3.75e-04, SE=2.01e-03, p value =8.54e-01
nMMC	n=17, R^2=0.17, t(Df)= 15 Correlation Coefficient = 0.4; p= 8.65e-02 Intercept=5.42e+00, SE=4.63e+01, p value =9.08e-01 Slope=4.58e-04, SE=2.64e-04, p value =1.03e-01	n=16, R^2=0.02, t(Df)= 14 Correlation Coefficient = -0.1; p= 6.34e-01 Intercept=8.69e+01, SE=2.06e+01, p value =8.55e-04 Slope=-1.25e-01, SE=2.17e-01, p value =5.73e-01	n=16, R^2=0.00, t(Df)= 14 Correlation Coefficient = -0.1; p= 8.08e-01 Intercept=8.28e+01, SE=2.35e+01, p value =3.41e-03 Slope=-3.17e-03, SE=1.21e-02, p value =7.97e-01	n=14, R^2=0.25, t(Df)= 12 Correlation Coefficient = -0.5; p= 7.42e-02 Intercept=9.93e+01, SE=1.69e+01, p value =7.34e-05 Slope=-2.71e+03, SE=1.36e+03, p value =6.95e-02		n=17, R^2=0.85, t(Df)= 15 Correlation Coefficient = 0.9; p= 1.63e-06 Intercept=4.07e+00, SE=9.75e+00, p value =6.82e-01 Slope=1.59e+05, SE=1.75e+04, p value =1.71e-07	n=20, R^2=0.11, t(Df)= 18 Correlation Coefficient = -0.3; p= 2.08e-01 Intercept=1.65e+02, SE=5.58e+01, p value =8.47e-03 Slope=-1.13e+02, SE=7.65e+01, p value =1.58e-01	n=9, R^2=0.04, t(Df)= 7 Correlation Coefficient = -0.2; p= 6.67e-01 Intercept=8.29e+01, SE=3.79e+01, p value =6.49e-02 Slope=-2.42e+02, SE=4.81e+02, p value =6.31e-01	n=20, R^2=0.03, t(Df)= 18 Correlation Coefficient = 0.2; p= 4.22e-01 Intercept=6.74e+01, SE=2.40e+01, p value =1.16e-02 Slope=6.94e+00, SE=9.45e+00, p value =4.72e-01
Normalized MMC count	n=17, R^2=0.00, t(Df)= 15 Correlation Coefficient = 0.0; p= 9.54e-01 Intercept=4.71e-04, SE=2.86e-04, p value =1.20e-01 Slope=1.09e-10, SE=1.63e-09, p value =9.48e-01	n=14, R^2=0.10, t(Df)= 12 Correlation Coefficient = -0.3; p= 2.62e-01 Intercept=4.92e-04, SE=9.68e-05, p value =2.66e-04 Slope=-1.11e-06, SE=9.88e-07, p value =2.83e-01	n=14, R^2=0.05, t(Df)= 12 Correlation Coefficient = -0.2; p= 4.50e-01 Intercept=4.74e-04, SE=1.10e-04, p value =9.77e-04 Slope=-4.20e-08, SE=5.52e-08, p value =4.62e-01	n=14, R^2=0.30, t(Df)= 12 Correlation Coefficient = -0.6; p= 3.33e-02 Intercept=5.37e-04, SE=7.44e-05, p value =1.06e-05 Slope=-1.37e-02, SE=5.99e-03, p value =4.16e-02	n=17, R^2=0.86, t(Df)= 15 Correlation Coefficient = 0.9; p= 1.63e-06 Intercept=2.47e-05, SE=5.55e-05, p value =6.63e-01 Slope=5.65e-06, SE=5.82e-07, p value =7.46e-08		n=17, R^2=0.25, t(Df)= 15 Correlation Coefficient = -0.4; p= 1.44e-01 Intercept=1.24e-03, SE=3.31e-04, p value =1.95e-03 Slope=-1.00e-03, SE=4.51e-04, p value =4.23e-02	n=8, R^2=0.00, t(Df)= 6 Correlation Coefficient = 0.0; p= 9.37e-01 Intercept=4.02e-04, SE=2.68e-04, p value =1.84e-01 Slope=1.89e-04, SE=4.03e-03, p value =9.64e-01	n=17, R^2=0.18, t(Df)= 15 Correlation Coefficient = 0.4; p= 7.85e-02 Intercept=2.36e-04, SE=1.58e-04, p value =1.57e-01 Slope=1.05e-04, SE=5.82e-05, p value =9.02e-02
Roundness Index	n=20, R^2=0.18, t(Df)= 18 Correlation Coefficient = 0.4; p= 5.68e-02 Intercept=4.73e-01, SE=1.29e-01, p value =1.72e-03 Slope=1.46e-06, SE=7.41e-07, p value =6.44e-02	n=22, R^2=0.24, t(Df)= 20 Correlation Coefficient = -0.5; p= 1.72e-02 Intercept=8.29e-01, SE=4.40e-02, p value =3.42e-14 Slope=-1.29e-03, SE=5.14e-04, p value =2.07e-02	n=22, R^2=0.31, t(Df)= 20 Correlation Coefficient = -0.6; p= 5.09e-03 Intercept=8.49e-01, SE=4.52e-02, p value =3.57e-14 Slope=-7.11e-05, SE=2.40e-05, p value =7.72e-03	n=19, R^2=0.30, t(Df)= 17 Correlation Coefficient = -0.5; p= 1.72e-02 Intercept=8.49e-01, SE=4.05e-02, p value =1.37e-13 Slope=-9.74e+00, SE=3.64e+00, p value =1.60e-02	n=20, R^2=0.09, t(Df)= 18 Correlation Coefficient = -0.3; p= 2.08e-01 Intercept=8.03e-01, SE=7.03e-02, p value =1.11e-09 Slope=-1.02e-03, SE=7.46e-04, p value =1.87e-01	n=17, R^2=0.17, t(Df)= 15 Correlation Coefficient = -0.4; p= 1.44e-01 Intercept=8.41e-01, SE=7.60e-02, p value =1.30e-08 Slope=-2.34e+02, SE=1.36e+02, p value =1.06e-01		n=18, R^2=0.00, t(Df)= 16 Correlation Coefficient = 0.1; p= 7.69e-01 Intercept=7.75e-01, SE=7.70e-02, p value =2.54e-08 Slope=2.17e-01, SE=8.39e-01, p value =7.99e-01	n=47, R^2=0.04, t(Df)= 45 Correlation Coefficient = -0.2; p= 1.57e-01 Intercept=8.02e-01, SE=3.36e-02, p value =3.29e-27 Slope=-1.67e-02, SE=1.17e-02, p value =1.61e-01
Clump to Outer ration	n=10, R^2=0.10, t(Df)= 8 Correlation Coefficient = 0.3; p= 3.48e-01 Intercept=2.66e-02, SE=4.58e-02, p value =5.77e-01 Slope=2.48e-07, SE=2.66e-07, p value =3.78e-01	n=10, R^2=0.18, t(Df)= 8 Correlation Coefficient = 0.4; p= 2.33e-01 Intercept=5.34e-02, SE=1.00e-02, p value =6.93e-04 Slope=1.67e-04, SE=1.27e-04, p value =2.25e-01	n=10, R^2=0.17, t(Df)= 8 Correlation Coefficient = 0.3; p= 3.22e-01 Intercept=5.25e-02, SE=1.03e-02, p value =9.04e-04 Slope=6.63e-06, SE=5.23e-06, p value =2.40e-01	n=9, R^2=0.07, t(Df)= 7 Correlation Coefficient = 0.3; p= 4.90e-01 Intercept=5.83e-02, SE=1.13e-02, p value =1.29e-03 Slope=7.27e-01, SE=9.78e-01, p value =4.82e-01	n=9, R^2=0.02, t(Df)= 7 Correlation Coefficient = -0.2; p= 6.67e-01 Intercept=7.45e-02, SE=2.48e-02, p value =1.98e-02 Slope=-7.18e-05, SE=3.27e-04, p value =8.32e-01	n=8, R^2=0.00, t(Df)= 6 Correlation Coefficient = 0.0; p= 9.37e-01 Intercept=6.26e-02, SE=2.14e-02, p value =2.63e-02 Slope=2.55e+00, SE=4.79e+01, p value =9.59e-01	n=18, R^2=0.08, t(Df)= 16 Correlation Coefficient = 0.1; p= 7.69e-01 Intercept=5.80e-02, SE=5.07e-02, p value =2.70e-01 Slope=1.91e-02, SE=6.33e-02, p value =7.67e-01		n=18, R^2=0.09, t(Df)= 16 Correlation Coefficient = -0.2; p= 4.68e-01 Intercept=7.76e-02, SE=1.19e-02, p value =6.85e-06 Slope=-1.83e-03, SE=3.43e-03, p value =6.01e-01
Npeaks	n=20, R^2=0.07, t(Df)= 18 Correlation Coefficient = -0.3; p= 2.22e-01 Intercept=3.59e+00, SE=1.17e+00, p value =6.57e-03 Slope=-7.52e-06, SE=6.73e-06, p value =2.78e-01	n=22, R^2=0.11, t(Df)= 20 Correlation Coefficient = 0.2; p= 4.44e-01 Intercept=1.72e+00, SE=4.40e-01, p value =8.98e-04 Slope=1.24e-04, SE=5.15e-03, p value =9.81e-01	n=22, R^2=0.12, t(Df)= 20 Correlation Coefficient = 0.3; p= 1.66e-01 Intercept=1.67e+00, SE=4.62e-01, p value =1.73e-03 Slope=3.54e-05, SE=2.45e-04, p value =8.87e-01	n=19, R^2=0.00, t(Df)= 17 Correlation Coefficient = -0.0; p= 8.57e-01 Intercept=1.89e+00, SE=3.46e-01, p value =4.28e-05 Slope=-8.20e+00, SE=3.11e+01, p value =7.95e-01	n=20, R^2=0.04, t(Df)= 18 Correlation Coefficient = 0.2; p= 4.22e-01 Intercept=1.75e+00, SE=6.09e-01, p value =1.02e-02 Slope=5.44e-03, SE=6.47e-03, p value =4.11e-01	n=17, R^2=0.18, t(Df)= 15 Correlation Coefficient = 0.4; p= 7.85e-02 Intercept=1.45e+00, SE=6.01e-01, p value =2.92e-02 Slope=1.98e+03, SE=1.08e+03, p value =8.59e-02	n=47, R^2=0.04, t(Df)= 45 Correlation Coefficient = -0.2; p= 1.57e-01 Intercept=2.48e+00, SE=1.13e+00, p value =3.33e-02 Slope=-5.86e-01, SE=1.46e+00, p value =6.90e-01	n=18, R^2=0.11, t(Df)= 16 Correlation Coefficient = -0.2; p= 4.68e-01 Intercept=2.37e+00, SE=8.63e-01, p value =1.44e-02 Slope=-4.06e+00, SE=9.39e+00, p value =6.71e-01
